# Supplementary material for: Population Structure of Pseudomonas aeruginosa from Five Mediterranean Countries: Evidence for Frequent Recombination and Epidemic Occurrence of CC235
Source: PLoS One. 2011 Oct 3;6(10):e25617. doi: 10.1371/journal.pone.0025617 (PMC3184967; doi:10.1371/journal.pone.0025617)
Supplement: Table S1 — Database displaying the phenotypic and genotypic features of the studied strains: strains, sources, countries, allelic profiles, STs, serotypes, virulence genes, presence of multidrug-resistance, PFGE patterns, PFGE groups, clonal complexes. Representative isolates for PFGE-clusters that were subjected to MLST are highlighted in column 1. (XLS) [file pone.0025617.s003.xls]

## Sheet: Sheet1
Isolates	Sources	Countries	Serotype	Virulence gene	MDR profile	PFGE patterns	PFGE groups	CCs	Sequence Type	acs	aro	gua	mut	nuo	pps	trp
LB2	urine	Libya	O6	exoS	-	P1			792	6	5	11	3	2	15	1
LB25	wound	Libya	O4	exoS	-	P2		CC3	527	16	52	11	85	59	15	10
LB16	wound	Libya	O6	exoS	+	P3			792	6	5	11	3	2	15	1
VSF17	pulm CF	Spain	PA	exoS	-	P4		CC1	155	28	5	36	3	3	13	7
ATCC27853	Control strain	Others	O6	exoS	-	P5		CC1	155	28	5	36	3	3	13	7
IT1	eye	Italy	O4	exoS	-	P6		CC6	175	28	22	5	3	3	14	19
TN32	surgical wound	Tunisia	O3	exoS	+	P7			217	28	5	11	18	4	13	3
JPR6	pulm CF	Spain	PA	exoS	-	P8		CC10	980	16	5	11	3	4	12	3
LB26	Blood	Libya	O11	exoS	-	P9			983	17	3	11	72	3	10	3
TN4	pulm CF	Tunisia	O11	exoU	+	P10		CC235	235	38	11	3	13	1	2	4
LB9	wound	Libya	O9	exoS	-	P11			1002	60	39	61	6	1	6	128
LB14	hospital environment	Libya	O6	exoS	-	P12			982	5	5	20	16	3	10	19
TN210	urine	Tunisia	O6	exoS	-	P13	A		385	15	5	5	5	50	4	14
TN200	wound	Tunisia	O6	exoS	-	P14			385	15	5	5	5	50	4	14
LB10	wound	Libya	O11	exoU	-	P15			316	13	8	9	3	1	6	9
FU23	urine	France	O7	exoS	-	P16			132	6	20	1	3	4	4	2
LB6	wound	Libya	O11	exoS/exoU	-	P17			985	32	8	57	3	4	15	25
FU1	urine	France	O9	exoS	-	P18			285	16	22	6	74	2	41	2
MOG5	pulm CF	Spain	PA	exoS	-	P19			254	6	5	58	11	3	4	37
LB19	wound	Libya	O1	exoS	-	P20			254	6	5	58	11	3	4	37
FM41	pulm CF	France	O6	exoS	-	P21	B		675	40	84	11	3	4	76	91
FM48	pulm CF	France	O6	exoS	-	P21
FM59	pulm CF	France	O6	exoS	-	P22
FM8	pulm CF	France	O6	exoS	-	P23
FM15	pulm CF	France	O6	exoS	-	P23
FM31	pulm CF	France	O6	exoS	-	P24
FU4	urine	France	O11	exoU	+	P25		CC235	235	38	11	3	13	1	2	4
JPR135	pulm CF	Spain	PA	exoS	-	P26			274	23	5	11	7	1	12	7
FC8	cutaneous	France	O1	exoS	-	P27			27	6	5	6	7	4	6	7
RRG139	pulm CF	Spain	O10	exoU	-	P28			999	61	16	25	13	1	1	127
MW28	pulm CF	Spain	O10	exoU	-	P29			253	4	4	16	12	1	6	3
LB1	urine	Libya	O11	exoU	+	P30		CC235	235	38	11	3	13	1	2	4
LB17	wound	Libya	O11	exoU	+	P31		CC235	235	38	11	3	13	1	2	4
TN48	cutaneous	Tunisia	O11	exoU	+	P32	C
TN31	pulm non CF	Tunisia	O11	exoU	+	P32
TN33	surgical wound	Tunisia	O11	exoS	+	P33		CC235	235	38	11	3	13	1	2	4
TN43	ear	Tunisia	PA	exoU	-	P34
TN330	hospital environment	Tunisia	O11	exoU	-	P35		CC235	235	38	11	3	13	1	2	4
TN11	pulm non CF	Tunisia	O11	exoU	+	P36
TN16	Pulm non CF	Tunisia	O11	exoU	+	P37
TN8	nasal	Tunisia	O11	exoU	+	P38		CC235	235	38	11	3	13	1	2	4
FP5	pulm non CF	Tunisia	O11	exoU	+	P39	D
FP10	pulm non CF	France	O11	exoS	+	P40		CC235	976	38	11	3	13	28	2	4
FU13	urine	France	PA	exoU	+	P41
TN310	sea water	Tunisia	O11	exoU	+	P42		CC235	235	38	11	3	13	1	2	4
LB21	wound	Libya	O11	exoU	-	P43	E
LB23	wound	Libya	O11	exoU	-	P43
LB18	wound	Libya	O11	exoU	-	P44		CC235	235	38	11	3	13	1	2	4
LB42	blood	Libya	O11	exoU	-	P45		CC235	235	38	11	3	13	1	2	4
IT4	pulm non CF	Italy	O11	exoU	+	P46		CC235	235	38	11	3	13	1	2	4
LB41	wound	Libya	O11	exoU	-	P47
IT3	pulm non CF	Italy	O11	exoU	-	P48		CC235	235	38	11	3	13	1	2	4
TN53	sputum	Tunisia	O11	exoU	+	P49	F
TN58	sputum	Tunisia	O11	exoU	+	P49
TN54	sputum	Tunisia	O11	exoU	-	P50
TN52	sputum	Tunisia	O11	exoU	-	P50		CC235	235	38	11	3	13	1	2	4
TN25	lung	Tunisia	O11	exoU	+	P51
TN1	pulm non CF	Tunisia	O11	exoU	+	P52		CC235	235	38	11	3	13	1	2	4
TN50	sputum	Tunisia	O11	exoU	-	P53		CC235	235	38	11	3	13	1	2	4
TN59	surgical wound	Tunisia	O11	exoU	-	P54		CC235	235	38	11	3	13	1	2	4
TN400	pulm non CF	Tunisia	O11	exoU	-	P55	G
TN202	lung	Tunisia	O11	exoU	+	P56		CC235	989	38	11	3	13	5	2	4
TN24	pulm non CF	Tunisia	O6	exoU	+	P57		CC235	235	38	11	3	13	1	2	4
TN5	wound	Tunisia	O11	exoS	+	P58	H	CC235	235	38	11	3	13	1	2	4
TN23	Pulm non CF	Tunisia	O11	exoU	+	P59
TN7	bladdar	Tunisia	O11	exoU	+	P60		CC235	235	38	11	3	13	1	2	4
TN46	diabetic foot	Tunisia	O11	exoS	+	P61		CC235	235	38	11	3	13	1	2	4
TN49	pulm non CF	Tunisia	O11	exoU	-	P62
TN19	pulm non CF	Tunisia	O11	exoU	+	P63
FC1	cutaneous	France	O12		-	P64				87	34	43	37	53	Missing	Missing
TN940	pulm non CF	Tunisia	O11	exoS	+	P65		CC6	228	28	22	5	3	1	14	19
LB 114	soil	Libya	O15		-	P66			698	15	2	11	3	3	4	3
TN13	abdominal	Tunisia	O12	exoS	+	P67	I	CC4	111	17	5	5	4	4	4	3
TN14	abdominal	Tunisia	O12	exoS	+	P68
TN18	cutaneous	Tunisia	O12	exoS	+	P69
TN404	cutaneous	Tunisia	O12	exoS	+	P70		CC4	111	17	5	5	4	4	4	3
TN36	surgical wound	Tunisia	O12	exoS	+	P71
FU15	urine	France	PA	exoS	+	P72		CC4	111	17	5	5	4	4	4	3
FU7	urine	France	O12	exoS	+	P73		CC4	111	17	5	5	4	4	4	3
FU12	urine	France	O11	exoU	-	P74	J
FU9	urine	France	O11	exoU	-	P75			978	13	4	5	5	12	7	41
TN26	bronchial	Tunisia	O5	exoS	-	P76		CC244	990	28	5	12	3	14	4	7
CECT119	oil contaminated sea water	Spain	O7	exoS	-	P77				16	5	6	2	3	4	Missing
TN520	pulm non CF	Tunisia	O12	exoS	+	P78		CC4	229	39	5	2	4	4	4	3
TN170	eye	Tunisia	O4	exoS	-	P79	K	CC10	988	16	5	36	3	4	7	3
TNTRJH2	river water	Tunisia	O4	exoS	-	P80		CC10	988	16	5	36	3	4	7	3
FM3	pulm CF	France	O1	exoS	-	P81	L		997	36	5	29	45	4	10	7
FM27	pulm CF	France	NA	exoS	-	P82
FM37	pulm CF	France	O1	exoS	+	P83
NHP11	pulm CF	Spain	PA	exoS	-	P84	M		569	11	5	11	11	3	6	27
IT6	eye	Italy	O4	exoS	+	P85			569	11	5	11	11	3	6	27
TN35	eye	Tunisia	O1	exoU	-	P86			1001	5	1	59	6	1	95	42
LB5	hospital environment	Libya	O1	exoS	-	P87		CC9	845	11	5	1	7	4	4	7
TN280	waste water	Tunisia	O4	exoS	-	P88			991	6	3	12	3	3	6	7
FM915	pulm CF	Spain	O10	exoS	-	P89			655	11	6	19	11	4	15	9
TN500	polluted water	Tunisia	O11	exoS	+	P90	N		179	36	27	28	3	4	13	7
TN470	sedement	Tunisia	O3	exoS	-	P91
MOG111	pulm CF	Spain	O1	exoS	-	P92	O		274	23	5	11	7	1	12	7
ASL27	pulm CF	Spain	PA	exoS	-	P93			274	23	5	11	7	1	12	7
FC10	cutaneous	France	O6	exoS	-	p94			974	23	10	1	3	4	6	7
IT5	cutaneous	Italy	O4	exoS	+	P95			621	15	5	20	5	1	4	25
TNTRJH3	waste water	Tunisia	O3	exoS	-	P96	P
TNTRJH7	sea water	Tunisia	O3	exoS	-	P97			274	23	5	11	7	1	12	7
IT2	eye	Italy	O3	exoS	-	P98			979	6	8	11	5	2	4	14
FP20	pulm non CF	France	NA	exoS	-	P99		CC7	224	20	30	64	26	78	24	32
FC15	cutaneous	France	O7	exoS/exoU	-	P100			975	23	5	57	13	4	74	3
TN450	soil	Tunisia	O3	exoS	-	P101			994	9	5	78	72	3	13	7
RR1	oil contaminated soil	Spain	O6	exoS	-	P102	Q		998	39	5	45	3	1	3	7
NAG96	pulm CF	Spain	O6	exoS	-	P103			998	39	5	45	3	1	3	7
TN120	pulm non CF	Tunisia	O11	exoS	-	P104			987	11	5	11	34	4	13	2
FM5	pulm CF	France	O1	exoS	-	P105		CC2	242	28	5	5	11	3	15	44
DGA138	pulm CF	Spain	PA	exoS	+	P106		CC2	996	28	5	5	44	3	15	44
SFQ47	pulm CF	Spain	O2	exoS	-	P107		CC5	699	7	5	7	3	4	1	7
LB7	wound	Libya	O11	exoS	-	P108		CC244	244	17	5	12	3	14	4	7
TN12	pulm non CF	Tunisia	O5	exoS	-	P109		CC244	986	17	5	12	3	14	4	2
LB8	wound	Libya	O10	exoU	-	P110			253	4	4	16	12	1	6	3
JMSMA125	pulm CF	Spain	O1	exoS	-	P111	R	CC8	252	6	28	4	3	3	4	7
NNC81	pulm CF	Spain	O1	exoS	-	P112
CDR67	pulm CF	Spain	O10		+	P113			995	5	71	1	42	13	7	34
TN28	sputum	Tunisia	O1	exoU	-	P114		CC235	235	38	11	3	13	1	2	4
TN440	ear	Tunisia	O1	exoS	-	P115		CC8	252	6	28	4	3	3	4	7
LB30	hospital environment	Libya	O1	exoS	+	P116		CC8	984	6	28	4	3	3	4	2
TN480	woumd	Tunisia	PA	exoU	+	P117		CC1	811	28	128	36	3	3	13	7
FU20	urine	France	O7	exoU	-	P118			560	5	5	57	13	1	40	3
LB24	wound	Libya	O4		+	P119		CC244	654	17	5	26	3	4	4	26
TNTRJH10	sea water	Tunisia	O4	exoS	-	P120		CC244	993	28	5	26	3	4	4	7
PAO1	Control strain	others	O5	exoS	-	P121	S	CC5	549	7	5	12	3	4	1	7
FM52	pulm CF	France	O2	exoS	-	P122		CC5	549	7	5	12	3	4	1	7
TN800	cutaneous	Tunisia	O11	exoS	+	P123		CC235	227	38	11	3	9	1	2	4
AAR114	pulm CF	Spain	O5	exoS	+	P124			360	15	5	36	11	27	4	2
FU2	urine	France	O6	exoS	-	P125			395	6	5	1	1		12	1
TN510	urine	Tunisia	O11	exoS	+	P126		CC235	230	38	11	5	13	1	2	4
LB29	ear swap	Libya	O11	exoU	-	P127		CC235	235	38	11	3	13	1	2	4
FP2	pulm non CF	France	O12	exoS	-	P128			447	40	5	11	3	1	47	60
FC5	cutaneous	France	O11	exoU	-	P129			446	18	4	5	3	1	17	13
TN300	plant	Tunisia	O6	exoS	-	P130			1000	62	8	3	11	1	15	1
FP15	pulm non CF	France	O1	exoS	-	P131		CC7	977	89	30	64	26	28	24	32
LB11	wound	Libya	O4	exoS	-	P132	T		981	17	135	11	3	3	38	3
LB12	urine	Libya	O4	exoS	-	P133			981	17	135	11	3	3	38	3
TN320	soil	Tunisia	O4	exoS	-	P134		CC3	992	16	52	11	85	4	12	10
JMSMA7	pulm CF	Spain	O6	exoU	+	P135			205	123	14	79	3	10	7	124
TN29	urine	Tunisia	O11	exoU	+	P136	U	CC235	235	38	11	3	13	1	2	4
TN41	cutaneous	Tunisia	NA		+	P137
SG17M	Control strain	others	O1	exoS	-			CC9	17	11	5	1	7	9	4	7
CSGB8	Control strain	others	O1	exoS	-			CC9	17	11	5	1	7	9	4	7
